# Supplementary material for: A Visible-Light-Active CuS/MoS2/Bi2WO6 Aptamer Sensitively Detects the Non-Steroidal Anti-Inflammatory Drug Diclofenac
Source: Nanomaterials (Basel). 2022 Aug 18;12(16):2834. doi: 10.3390/nano12162834 (PMC9414549; doi:10.3390/nano12162834)
Supplement: Supplementary file 1 [file nanomaterials-12-02834-s001.zip]

Archive with 1 entries (1 files):
- nanomaterials-1813290-supplementary.pdf
